# Supplementary material for: Recognition of Predator Type and Risk Level in Azure‐Winged Magpies (Cyanopica cyanus) Through Visual and Auditory Cues
Source: Ecol Evol. 2024 Dec 16;14(12):e70749. doi: 10.1002/ece3.70749 (PMC11650747; doi:10.1002/ece3.70749)
Supplement: Supplementary file 1 — Data S1. [file ECE3-14-e70749-s001.xlsx]

## Sheet: Specimen experiment
date	ID	type(a:Common Kestrel; b: Domestic Cat; c: Common Magpie; d: Oriental Turtle Dove)	population size	observation time	duration of foraging	alarm behavior (no:0;yes:1)
2023.12.21 16:49	1	b	12	14	1	1
2023.12.21 8:12	1	c	3	8	20	0
2023.12.21 12:54	1	a	2	0	0	1
2024.01.05 15:46	2	c	30	387	0	1
2024.01.05 7:23	2	b	1	83	0	1
2024.01.05 11:22	2	a	20	0	0	1
2024.01.05 16:42	3	b	1	11	11	1
2024.01.05 8:05	3	c	2	4	7	0
2024.01.05 12:50	3	a	3	23	0	1
2024.01.05 17:40	4	a	4	163	17	1
2024.01.06 14:20	4	c	8	12	46	1
2024.01.06 8:30	4	b	2	34	0	0
2023.12.25 8:35	5	c	3	13	1	0
2023.12.24 8:01	5	b	6	30	7	0
2023.12.24 17:01	5	a	22	20	3	1
2023.12.22 15:00	6	c	4	37	88	1
2023.12.22 8:40	6	b	2	192	6	1
2023.12.23 8:00	6	d	12	12	8	0
2024.02.07 9:00	6	a	1	69	0	0
2024.01.22 8:00	7	d	3	8	29	0
2024.01.22 11:50	7	c	40	120	675	1
2024.01.22 16:10	7	b	1	62	0	0
2024.02.28 8:10	7	a	10	49	14	0
2024.01.24 8:26	8	b	1	20	3	0
2024.01.22 8:03	8	c	2	4	25	0
2024.01.22 16:22	8	a	20	40	5	0
2024.01.22 12:01	8	d	2	7	6	0
2023.12.23 12:23	9	a	16	138	34	0
2024.01.24 8:03	9	b	5	0	0	0
2023.12.23 16:42	9	c	3	7	2	0
2023.12.24 9:13	9	d	2	7	32	0
2023.12.24 12:06	10	b	1	36	1	0
2023.12.24 8:21	10	c	5	2	21	0
2023.12.24 16:02	10	a	3	35	19	0
2023.12.24 12:40	11	b	4	20	3	1
2023.12.24 16:58	11	c	1	2	12	0
2023.12.24 8:46	11	a	2	12	5	0
2024.02.27 8:36	12	b	8	21	3	1
2024.02.27 15:02	12	a	14	18	6	1
2024.02.26 8:24	12	d	6	14	7	0
2024.02.26 14:29	12	c	25	22	66	0
2024.02.28 11:01	13	b	1	55	0	0
2024.02.28 7:13	13	c	10	17	10	0
2024.02.28 17:44	13	d	3	1	10	0
2024.02.28 14:42	13	a	19	25	2	1
2024.01.23 15:12	14	b	3	42	30	0
2024.01.23 8:36	14	a	1	124	0	1
2024.01.24 16:02	14	c	3	3	12	0
2024.01.24 10:55	14	d	5	3	15	0

## Sheet: Playback experiment
date	ID	type(a:Common Kestrel; b: Domestic Cat; c: Oriental Magpie; d: Oriental Turtle Dove)	population size	response intensity (1: no response；2：alarm; 3: fleeing)	reaction time
2024.1.22 12:16	1	b	3	3	3
2024.1.22 16:18	1	c	3	1	12
2024.1.22 8:02	1	a	2	2	5
2024.1.23 14:10	1	d	5	1	27
2024.1.22 11:33	2	a	6	2	7
2024.1.22 18:01	2	b	2	3	1
2024.1.22 15:02	2	d	4	1	22
2024.1.22 7:39	2	c	5	2	36
2024.1.23 18:20	3	b	6	3	3
2024.1.23 7:21	3	c	2	1	25
2024.1.23 11:03	3	d	3	1	22
2024.1.23 15:06	3	a	1	2	2
2024.2.2 17:13	4	b	5	3	3
2024.2.2 8:11	4	c	3	1	12
2024.2.2 13:12	4	a	2	2	6
2024.1.24 13:01	5	a	2	3	1
2024.1.24 8:01	5	b	2	3	1
2024.1.24 17:00	5	c	7	2	42
2024.2.26 11:26	6	b	2	3	1
2024.2.25 14:00	6	a	3	2	4
2024.2.26 17:44	6	c	2	3	9
2024.2.25 8:19	6	d	1	1	9
2024.1.25 8:20	7	c	4	1	37
2024.1.25 16:23	7	b	3	3	21
2024.1.25 12:02	7	a	1	3	1
2024.2.26 13:50	8	c	1	3	7
2024.2.26 8:19	8	b	5	3	2
2024.1.24 9:03	9	b	3	3	2
2024.1.24 13:20	9	a	3	2	3
2024.1.25 12:50	10	c	2	1	6
2024.1.25 16:51	10	b	1	3	1
2024.1.25 8:42	10	a	1	3	1
2024.1.27 11:19	11	b	6	3	11
2024.2.27 8:10	12	b	2	3	1
2024.1.27 11:00	13	b	2	3	2
2024.1.27 16:22	13	c	2	2	2
2024.1.27 8:11	14	a	3	2	12
2024.1.30 16:45	15	b	5	3	2
2024.1.29 8:15	15	a	2	2	5
2024.1.29 12:45	15	c	5	2	9
2024.1.30 12:59	16	c	1	1	10
2024.1.30 16:24	16	d	2	1	42
2024.1.30 8:33	16	a	1	3	1
2024.2.1 13:18	17	c	2	1	8
2024.2.1 9:01	17	d	1	1	17
2024.2.1 17:16	17	a	2	2	3
2024.1.29 7:40	18	c	1	1	7
2024.1.29 11:50	18	d	2	1	36
2024.1.29 16:52	18	a	1	2	2
